# Supplementary material for: Epidemiological Profile of a Human Hepatitis E Virus Outbreak in 2018, Chattogram, Bangladesh
Source: Trop Med Infect Dis. 2022 Aug 6;7(8):170. doi: 10.3390/tropicalmed7080170 (PMC9415847; doi:10.3390/tropicalmed7080170)
Supplement: Supplementary file 1 [file tropicalmed-07-00170-s001.zip]

Archive with 1 entries (1 files):
- tropicalmed-1823610-supplementary Table S1.xlsx
