# Supplementary material for: Epidemiological Profile of a Human Hepatitis E Virus Outbreak in 2018, Chattogram, Bangladesh
Source: Trop Med Infect Dis. 2022 Aug 6;7(8):170. doi: 10.3390/tropicalmed7080170 (PMC9415847; doi:10.3390/tropicalmed7080170)
Supplement: Supplementary file 1 [file tropicalmed-07-00170-s001.zip › tropicalmed-1823610-supplementary Table S1.xlsx]

## Sheet: Sheet1
SL	Month	Season	Address	GPS		Location	outbreak or non	Sex	Age	Age category	Sex	Sources of drinking water	Boilling of water	Hepatitis test
1	1	winter	Anwara	22.2348	91.8655	Outside Chattogram City	no	m	25	21 to 40	1	Shallow tubewel	No	0
2	1	winter	Kattoli	22.3631	91.761	Chattogram city (other than Halishahar)	no	m	60	41 to 60	1	Deep tubewel	No	0
3	1	winter	Mirsharai	22.7762	91.5728	Outside Chattogram City	no	m	27	21 to 40	1	Shallow tubewel	No	0
4	1	winter	Sitakunda	22.6199	91.657	Outside Chattogram City	no	f	20	1 to 20	2	Shallow tubewel	No	0
5	1	winter	Bandar	22.3125	91.804	Chattogram city (other than Halishahar)	no	m	40	21 to 40	1	Deep tubewel	No	1
6	1	winter	Hathazari	22.5087	91.8057	Outside Chattogram City	no	f	42	41 to 60	2	Shallow tubewel	No	0
7	1	winter	Lohagara	22.0298	92.1049	Outside Chattogram City	no	f	40	21 to 40	2	Shallow tubewel	No	1
8	1	winter	Karnofuli	22.2932	91.7733	Chattogram city (other than Halishahar)	no	m	25	21 to 40	1	Deep tubewel	No	1
9	1	winter	Karnofuli	22.2932	91.7733	Chattogram city (other than Halishahar)	no	m	30	21 to 40	1	WASA	Yes	0
10	1	winter	Bhatiari	22.44	91.737	Chattogram city (other than Halishahar)	no	m	50	41 to 60	1	Deep tubewel	No	0
11	1	winter	Boalkhali	22.3796	91.9171	Outside Chattogram City	no	m	19	1 to 20	1	Shallow tubewel	No	0
12	1	winter	Halisahar	22.3182	91.7781	Halishahar	yes	m	18	1 to 20	1	WASA	No	0
13	1	winter	Sitakunda	22.6199	91.657	Outside Chattogram City	no	f	25	21 to 40	2	Shallow tubewel	No	0
14	1	winter	Sitakunda	22.6199	91.657	Outside Chattogram City	no	f	27	21 to 40	2	Shallow tubewel	No	0
15	1	winter	Mirsharai	22.7762	91.5728	Outside Chattogram City	no	m	48	41 to 60	1	Shallow tubewel	No	0
16	1	winter	Bhatiari	22.44	91.737	Chattogram city (other than Halishahar)	no	m	37	21 to 40	1	Deep tubewel	No	0
17	1	winter	Banshkhali	22.0229	91.9428	Outside Chattogram City	no	f	35	21 to 40	2	Shallow tubewel	No	0
18	1	winter	Bakolia	22.3509	91.8512	Chattogram city (other than Halishahar)	no	f	30	21 to 40	2	WASA	Yes	0
19	1	winter	Kutubdia	21.8362	91.8651	Chattogram city (other than Halishahar)	no	m	28	21 to 40	1	WASA	No	1
20	1	winter	Kalurghat	22.3969	91.8845	Chattogram city (other than Halishahar)	no	f	45	41 to 60	2	WASA	Yes	0
21	1	winter	Hathazari	22.5087	91.8057	Outside Chattogram City	no	f	56	41 to 60	2	Shallow tubewel	No	0
22	1	winter	Hathazari	22.5087	91.8057	Outside Chattogram City	no	f	24	21 to 40	2	Shallow tubewel	No	0
23	1	winter	Pahartali	22.459	91.9664	Chattogram city (other than Halishahar)	no	f	35	21 to 40	2	Deep tubewel	Yes	0
24	1	winter	Kalurghat	22.3969	91.8845	Chattogram city (other than Halishahar)	no	m	37	21 to 40	1	WASA	No	0
25	1	winter	Jhautala	22.3581	91.8068	Chattogram city (other than Halishahar)	no	m	38	21 to 40	1	Deep tubewel	No	0
26	1	winter	ChawkBazar	22.3576	91.8383	Chattogram city (other than Halishahar)	no	m	60	41 to 60	1	Deep tubewel	No	0
27	1	winter	ChawkBazar	22.3576	91.8383	Chattogram city (other than Halishahar)	no	m	55	41 to 60	1	WASA	Yes	0
28	1	winter	Kalurghat	22.3969	91.8845	Chattogram city (other than Halishahar)	no	f	65	61 to older	2	WASA	No	0
29	2	winter	Patiya	22.2956	91.9766	Outside Chattogram City	no	m	35	21 to 40	1	Shallow tubewel	No	0
30	2	winter	Patiya	22.2956	91.9766	Outside Chattogram City	no	m	22	21 to 40	1	Shallow tubewel	Yes	0
31	2	winter	Chandonaish	22.232	92.0212	Outside Chattogram City	no	m	35	21 to 40	1	Shallow tubewel	No	1
32	2	winter	Rangunia	22.4685	92.0515	Outside Chattogram City	no	m	53	41 to 60	1	Shallow tubewel	No	0
33	2	winter	Pahartali	22.459	91.9664	Chattogram city (other than Halishahar)	no	m	24	21 to 40	2	Deep tubewel	No	0
34	2	winter	Bakolia	22.3509	91.8512	Chattogram city (other than Halishahar)	no	m	32	21 to 40	1	Deep tubewel	Yes	0
35	2	winter	Raozan	22.5395	91.9115	Outside Chattogram City	no	m	73	61 to older	1	Shallow tubewel	No	0
36	2	winter	Raozan	22.5395	91.9115	Outside Chattogram City	no	m	48	41 to 60	2	Shallow tubewel	No	1
37	2	winter	Bakolia	22.3509	91.8512	Chattogram city (other than Halishahar)	no	m	30	21 to 40	1	Deep tubewel	No	0
38	2	winter	ChawkBazar	22.3576	91.8383	Chattogram city (other than Halishahar)	no	f	45	41 to 60	2	WASA	No	1
39	2	winter	Hathazari	22.5087	91.8057	Outside Chattogram City	no	m	34	21 to 40	1	Shallow tubewel	No	0
40	2	winter	Patiya	22.2956	91.9766	Outside Chattogram City	no	m	20	1 to 20	1	Shallow tubewel	No	0
41	2	winter	Mirsharai	22.7762	91.5728	Outside Chattogram City	no	m	60	41 to 60	1	Shallow tubewel	No	1
42	2	winter	Anwara	22.2348	91.8655	Outside Chattogram City	no	f	52	41 to 60	2	Shallow tubewel	No	1
43	2	winter	Cornelhat	22.3729	91.7749	Chattogram city (other than Halishahar)	no	m	32	21 to 40	1	WASA	Yes	0
44	2	winter	Jhautala	22.3581	91.8068	Chattogram city (other than Halishahar)	no	m	27	21 to 40	1	WASA	Yes	0
45	2	winter	Cornelhat	22.3729	91.7749	Chattogram city (other than Halishahar)	no	m	20	1 to 20	1	WASA	Yes	0
46	2	winter	Bahaddarhat	22.3694	91.8434	Chattogram city (other than Halishahar)	no	m	26	21 to 40	1	Deep tubewel	No	0
47	2	winter	Sitakunda	22.6199	91.657	Outside Chattogram City	no	m	50	41 to 60	1	Shallow tubewel	Yes	0
48	2	winter	Patiya	22.2956	91.9766	Outside Chattogram City	no	m	16	1 to 20	1	Shallow tubewel	No	0
49	2	winter	Cornelhat	22.3729	91.7749	Chattogram city (other than Halishahar)	no	m	58	41 to 60	1	WASA	No	0
50	2	winter	Khulshi	22.3626	91.8119	Chattogram city (other than Halishahar)	no	f	40	21 to 40	2	Deep tubewel	No	0
51	2	winter	Halisahar	22.3182	91.7781	Halishahar	yes	m	28	21 to 40	1	WASA	No	0
52	2	winter	Anwara	22.2348	91.8655	Outside Chattogram City	no	f	34	21 to 40	2	Shallow tubewel	No	0
53	2	winter	Anwara	22.2348	91.8655	Outside Chattogram City	no	f	32	21 to 40	2	Shallow tubewel	No	0
54	2	winter	Anwara	22.2348	91.8655	Outside Chattogram City	no	f	30	21 to 40	2	Shallow tubewel	No	0
55	2	winter	Pahartali	22.459	91.9664	Chattogram city (other than Halishahar)	no	m	17	1 to 20	1	Deep tubewel	Yes	0
56	2	winter	ChawkBazar	22.3576	91.8383	Chattogram city (other than Halishahar)	no	f	45	41 to 60	2	Deep tubewel	No	0
57	2	winter	Pahartali	22.459	91.9664	Chattogram city (other than Halishahar)	no	f	57	41 to 60	2	Deep tubewel	No	1
58	2	winter	ChawkBazar	22.3576	91.8383	Chattogram city (other than Halishahar)	no	f	32	21 to 40	2	Deep tubewel	No	0
59	2	winter	ChawkBazar	22.3576	91.8383	Chattogram city (other than Halishahar)	no	f	24	21 to 40	2	Deep tubewel	Yes	0
60	2	winter	Patiya	22.2956	91.9766	Outside Chattogram City	no	m	43	41 to 60	2	Shallow tubewel	No	1
61	3	Summer	Hathazari	22.5087	91.8057	Outside Chattogram City	no	m	70	61 to older	1	Shallow tubewel	No	1
62	3	Summer	Sitakunda	22.6199	91.657	Outside Chattogram City	no	m	55	41 to 60	1	Shallow tubewel	No	0
63	3	Summer	Fatikchari	22.7527	91.7319	Outside Chattogram City	no	f	60	41 to 60	2	Shallow tubewel	No	0
64	3	Summer	Chandgaon	22.3986	91.8559	Chattogram city (other than Halishahar)	no	m	30	21 to 40	1	WASA	No	1
65	3	Summer	Mirsharai	22.7762	91.5728	Outside Chattogram City	no	f	28	21 to 40	2	Deep tubewel	No	0
66	3	Summer	Khulshi	22.3626	91.8119	Chattogram city (other than Halishahar)	no	f	22	21 to 40	2	Deep tubewel	Yes	0
67	3	Summer	Pahartali	22.459	91.9664	Chattogram city (other than Halishahar)	no	f	34	21 to 40	2	Deep tubewel	No	0
68	3	Summer	Hathazari	22.5087	91.8057	Outside Chattogram City	no	f	16	1 to 20	2	Shallow tubewel	No	0
69	3	Summer	Bayjid	22.3892	91.8173	Chattogram city (other than Halishahar)	no	m	47	41 to 60	1	WASA	Yes	0
70	3	Summer	Hathazari	22.5087	91.8057	Outside Chattogram City	no	m	24	21 to 40	1	Shallow tubewel	No	0
71	3	Summer	Halisahar	22.3182	91.7781	Halishahar	yes	m	30	21 to 40	1	Deep tubewel	No	1
72	3	Summer	Banshkhali	22.0229	91.9428	Outside Chattogram City	no	f	18	1 to 20	2	Shallow tubewel	No	0
73	3	Summer	Monsurabad	22.3399	91.8054	Chattogram city (other than Halishahar)	no	m	65	61 to older	1	Deep tubewel	No	0
74	3	Summer	Pahartali	22.459	91.9664	Chattogram city (other than Halishahar)	no	f	27	21 to 40	2	Deep tubewel	No	0
75	3	Summer	Lohagara	22.0298	92.1049	Outside Chattogram City	no	f	13	1 to 20	2	Shallow tubewel	No	0
76	3	Summer	Banshkhali	22.0229	91.9429	Outside Chattogram City	no	f	50	41 to 60	2	Shallow tubewel	No	0
77	3	Summer	Banshkhali	22.0229	91.9428	Outside Chattogram City	no	m	70	61 to older	1	Shallow tubewel	No	0
78	3	Summer	Boalkhali	22.3796	91.9171	Outside Chattogram City	no	f	52	41 to 60	2	Shallow tubewel	No	0
79	3	Summer	Halisahar	22.3182	91.7781	Halishahar	yes	m	22	21 to 40	1	WASA	No	0
80	3	Summer	ChawkBazar	22.3576	91.8383	Chattogram city (other than Halishahar)	no	m	17	1 to 20	1	WASA	Yes	0
81	3	Summer	Mirsharai	22.7762	91.5728	Outside Chattogram City	no	f	22	21 to 40	2	Shallow tubewel	Yes	0
82	3	Summer	Pahartali	22.459	91.9664	Chattogram city (other than Halishahar)	no	f	70	61 to older	2	Deep tubewel	Yes	0
83	3	Summer	Satkania	22.1034	92.0751	Outside Chattogram City	no	f	40	21 to 40	2	Shallow tubewel	No	0
84	3	Summer	Panchlaish	22.3627	91.8347	Chattogram city (other than Halishahar)	no	m	19	1 to 20	1	WASA	No	1
85	3	Summer	Jhautala	22.3581	91.8068	Chattogram city (other than Halishahar)	no	m	26	21 to 40	1	WASA	No	1
86	3	Summer	Patenga	22.2572	91.795	Chattogram city (other than Halishahar)	no	m	17	1 to 20	1	Deep tubewel	No	1
87	3	Summer	Mirsharai	22.7762	91.5728	Outside Chattogram City	no	m	55	41 to 60	1	Shallow tubewel	No	0
88	3	Summer	Patenga	22.2572	91.795	Chattogram city (other than Halishahar)	no	f	58	41 to 60	2	Deep tubewel	No	0
89	3	Summer	Halisahar	22.3182	91.7781	Halishahar	yes	f	62	61 to older	2	WASA	No	0
90	3	Summer	Pahartali	22.459	91.9664	Chattogram city (other than Halishahar)	no	f	70	61 to older	2	Deep tubewel	No	0
91	3	Summer	Mirsharai	22.7762	91.5728	Outside Chattogram City	no	f	46	41 to 60	2	Deep tubewel	No	0
92	3	Summer	Boalkhali	22.3796	91.9171	Outside Chattogram City	no	f	68	61 to older	2	Shallow tubewel	No	0
93	3	Summer	Pahartali	22.459	91.9664	Chattogram city (other than Halishahar)	no	m	18	1 to 20	1	Deep tubewel	No	1
94	3	Summer	Banshkhali	22.0229	91.9428	Outside Chattogram City	no	m	28	21 to 40	1	Shallow tubewel	No	0
95	3	Summer	ChawkBazar	22.3576	91.8383	Chattogram city (other than Halishahar)	no	m	60	41 to 60	1	WASA	No	1
96	4	Summer	Halisahar	22.3182	91.7781	Halishahar	yes	f	30	21 to 40	2	WASA	No	1
97	4	Summer	Cornelhat	22.3729	91.7749	Chattogram city (other than Halishahar)	no	f	30	21 to 40	2	WASA	No	0
98	4	Summer	Hathazari	22.5087	91.8057	Outside Chattogram City	no	f	28	21 to 40	2	Shallow tubewel	No	0
99	4	Summer	Patharghata	22.3353	91.8433	Chattogram city (other than Halishahar)	no	m	52	41 to 60	1	WASA	No	1
100	4	Summer	Khulshi	22.3626	91.8119	Chattogram city (other than Halishahar)	no	m	19	1 to 20	1	Deep tubewel	Yes	0
101	4	Summer	Agrabad	22.3238	91.811	Chattogram city (other than Halishahar)	no	m	48	41 to 60	1	WASA	No	1
102	4	Summer	Patiya	22.2956	91.9766	Outside Chattogram City	no	m	19	1 to 20	1	Shallow tubewel	No	0
103	4	Summer	ChawkBazar	22.3576	91.8383	Chattogram city (other than Halishahar)	no	m	17	1 to 20	1	WASA	No	1
104	4	Summer	Khulshi	22.3626	91.8119	Chattogram city (other than Halishahar)	no	m	12	1 to 20	1	Deep tubewel	No	0
105	4	Summer	Rangunia	22.4685	92.0515	Outside Chattogram City	no	m	25	21 to 40	1	Shallow tubewel	No	0
106	4	Summer	Mirsharai	22.7762	91.5728	Outside Chattogram City	no	m	40	21 to 40	1	Shallow tubewel	Yes	0
107	4	Summer	Pahartali	22.459	91.9664	Chattogram city (other than Halishahar)	no	m	48	41 to 60	1	Deep tubewel	Yes	0
108	4	Summer	Raozan	22.5395	91.9115	Outside Chattogram City	no	m	35	21 to 40	1	Shallow tubewel	No	0
109	4	Summer	Fatikchari	22.7527	91.7319	Outside Chattogram City	no	f	28	21 to 40	2	Shallow tubewel	No	0
110	4	Summer	Halisahar	22.3182	91.7781	Halishahar	yes	f	22	21 to 40	2	Deep tubewel	No	0
111	4	Summer	Anwara	22.2348	91.8655	Outside Chattogram City	no	f	20	1 to 20	2	Shallow tubewel	No	0
112	4	Summer	Halisahar	22.3182	91.7781	Halishahar	yes	f	27	21 to 40	2	Deep tubewel	No	0
113	4	Summer	Anwara	22.2348	91.8655	Outside Chattogram City	no	m	45	41 to 60	1	Shallow tubewel	No	1
114	4	Summer	Anwara	22.2348	91.8655	Outside Chattogram City	no	m	30	21 to 40	1	Shallow tubewel	No	0
115	4	Summer	Boalkhali	22.3796	91.9171	Outside Chattogram City	no	m	40	21 to 40	1	Shallow tubewel	No	0
116	4	Summer	Fatikchari	22.7527	91.7319	Outside Chattogram City	no	f	31	21 to 40	2	Shallow tubewel	No	1
117	4	Summer	Mirsharai	22.7762	91.5728	Outside Chattogram City	no	m	62	61 to older	1	Shallow tubewel	No	1
118	4	Summer	Sitakunda	22.6199	91.657	Outside Chattogram City	no	m	19	1 to 20	1	Shallow tubewel	No	1
119	4	Summer	Boalkhali	22.3796	91.9171	Outside Chattogram City	no	f	35	21 to 40	2	Shallow tubewel	No	0
120	4	Summer	Mirsharai	22.7762	91.5728	Outside Chattogram City	no	m	14	1 to 20	1	Shallow tubewel	No	0
121	4	Summer	Satkania	22.1034	92.0751	Outside Chattogram City	no	f	30	21 to 40	2	Shallow tubewel	No	0
122	4	Summer	Halisahar	22.3182	91.7781	Halishahar	yes	m	60	41 to 60	1	WASA	Yes	0
123	4	Summer	Pahartali	22.459	91.9664	Chattogram city (other than Halishahar)	no	m	16	1 to 20	1	Deep tubewel	No	0
124	4	Summer	Hathazari	22.5087	91.8057	Outside Chattogram City	no	f	22	21 to 40	2	Shallow tubewel	No	0
125	4	Summer	Mirsharai	22.7762	91.5728	Outside Chattogram City	no	f	37	21 to 40	2	Shallow tubewel	Yes	0
126	4	Summer	Anwara	22.2348	91.8655	Outside Chattogram City	no	f	27	21 to 40	2	Shallow tubewel	No	0
127	4	Summer	Sitakunda	22.6199	91.657	Outside Chattogram City	no	m	55	41 to 60	1	Shallow tubewel	No	0
128	5	Summer	Hathazari	22.5087	91.8057	Outside Chattogram City	no	f	22	21 to 40	2	Shallow tubewel	No	0
129	5	Summer	Lohagara	22.0298	92.1049	Outside Chattogram City	no	f	18	1 to 20	2	Shallow tubewel	Yes	0
130	5	Summer	Halisahar	22.3182	91.7781	Halishahar	yes	m	43	41 to 60	1	Deep tubewel	No	0
131	5	Summer	Bakolia	22.3567	91.8506	Chattogram city (other than Halishahar)	no	m	62	61 to older	1	Deep tubewel	No	0
132	5	Summer	Cornelhat	22.3729	91.7749	Chattogram city (other than Halishahar)	no	m	30	21 to 40	1	Deep tubewel	No	0
133	5	Summer	ChawkBazar	22.3576	91.8383	Chattogram city (other than Halishahar)	no	f	24	21 to 40	2	WASA	No	0
134	5	Summer	Sitakunda	22.6199	91.657	Outside Chattogram City	no	f	40	21 to 40	2	Shallow tubewel	Yes	0
135	5	Summer	Anwara	22.2348	91.8655	Outside Chattogram City	no	f	30	21 to 40	2	Shallow tubewel	No	0
136	5	Summer	ChawkBazar	22.3576	91.8383	Chattogram city (other than Halishahar)	no	m	24	21 to 40	1	WASA	Yes	0
137	5	Summer	Sitakunda	22.6199	91.657	Outside Chattogram City	no	f	22	21 to 40	2	Shallow tubewel	No	0
138	5	Summer	Satkania	22.1034	92.0751	Outside Chattogram City	no	f	55	41 to 60	2	Shallow tubewel	No	0
139	5	Summer	Agrabad	22.3238	91.811	Chattogram city (other than Halishahar)	no	f	28	21 to 40	2	WASA	Yes	0
140	5	Summer	Lohagara	22.0298	92.1049	Outside Chattogram City	no	f	23	21 to 40	2	Shallow tubewel	No	0
141	5	Summer	Miabazar	23.3348	91.2703	Chattogram city (other than Halishahar)	no	f	20	1 to 20	2	WASA	Yes	0
142	5	Summer	Patiya	22.2956	91.9766	Outside Chattogram City	no	m	44	41 to 60	1	Shallow tubewel	No	1
143	5	Summer	Pahartali	22.459	91.9664	Chattogram city (other than Halishahar)	no	f	22	21 to 40	2	Deep tubewel	No	0
144	5	Summer	Monsurabad	22.3399	91.8054	Chattogram city (other than Halishahar)	no	f	40	21 to 40	2	Deep tubewel	No	1
145	5	Summer	Bahaddarhat	22.3694	91.8434	Chattogram city (other than Halishahar)	no	f	35	21 to 40	2	Deep tubewel	No	0
146	5	Summer	Halisahar	22.3182	91.7781	Halishahar	yes	f	18	1 to 20	2	WASA	No	0
147	5	Summer	Halisahar	22.3182	91.7781	Halishahar	yes	f	25	21 to 40	2	WASA	No	0
148	5	Summer	Hathazari	22.5087	91.8057	Outside Chattogram City	no	f	27	21 to 40	2	Shallow tubewel	No	0
149	5	Summer	Agrabad	22.3238	91.811	Chattogram city (other than Halishahar)	no	m	29	21 to 40	1	WASA	No	1
150	5	Summer	Agrabad	22.3238	91.811	Chattogram city (other than Halishahar)	no	m	28	21 to 40	1	WASA	No	1
151	5	Summer	Alongkar	22.3591	91.7825	Chattogram city (other than Halishahar)	no	m	65	61 to older	1	WASA	No	0
152	5	Summer	ChawkBazar	22.3576	91.8383	Chattogram city (other than Halishahar)	no	f	41	41 to 60	2	Deep tubewel	Yes	0
153	5	Summer	Agrabad	22.3238	91.811	Chattogram city (other than Halishahar)	no	m	25	21 to 40	1	WASA	Yes	0
154	5	Summer	Patiya	22.2956	91.9766	Outside Chattogram City	no	f	60	41 to 60	2	Shallow tubewel	Yes	0
155	5	Summer	Fatikchari	22.7527	91.7319	Outside Chattogram City	no	m	29	21 to 40	1	Shallow tubewel	No	1
156	5	Summer	Alongkar	22.3591	91.7825	Chattogram city (other than Halishahar)	no	m	65	61 to older	1	WASA	No	0
157	5	Summer	Anwara	22.2348	91.8655	Outside Chattogram City	no	m	22	21 to 40	1	Shallow tubewel	No	0
158	5	Summer	Hathazari	22.5087	91.8057	Outside Chattogram City	no	m	31	21 to 40	1	Shallow tubewel	No	0
159	5	Summer	Sitakunda	22.6199	91.657	Outside Chattogram City	no	m	19	1 to 20	1	Shallow tubewel	No	0
160	5	Summer	Kutubdia	21.8362	91.8651	Chattogram city (other than Halishahar)	no	m	28	21 to 40	1	Deep tubewel	No	1
161	5	Summer	Lohagara	22.0298	92.1049	Outside Chattogram City	no	m	40	21 to 40	1	Shallow tubewel	No	1
162	5	Summer	Fatikchari	22.7527	91.7319	Outside Chattogram City	no	m	45	41 to 60	1	Shallow tubewel	No	0
163	5	Summer	Hathazari	22.5087	91.8057	Outside Chattogram City	no	m	29	21 to 40	1	Shallow tubewel	No	0
164	5	Summer	Sitakunda	22.6199	91.657	Outside Chattogram City	no	m	55	41 to 60	1	Shallow tubewel	No	0
165	6	Summer	ChawkBazar	22.3576	91.8383	Chattogram city (other than Halishahar)	no	m	35	21 to 40	1	WASA	No	0
166	6	Summer	Anwara	22.2348	91.8655	Outside Chattogram City	no	f	60	41 to 60	2	Shallow tubewel	No	0
167	6	Summer	Kumira	22.5207	91.7295	Chattogram city (other than Halishahar)	no	m	22	21 to 40	1	Deep tubewel	Yes	0
168	6	Summer	Sadarghat	22.3254	91.8277	Chattogram city (other than Halishahar)	no	f	50	41 to 60	2	Deep tubewel	No	0
169	6	Summer	Sitakunda	22.6199	91.657	Outside Chattogram City	no	m	25	21 to 40	1	Shallow tubewel	No	0
170	6	Summer	Anwara	22.2348	91.8655	Outside Chattogram City	no	f	32	21 to 40	2	Shallow tubewel	No	0
171	6	Summer	Halisahar	22.3182	91.7781	Halishahar	yes	m	42	41 to 60	1	WASA	No	1
172	6	Summer	Pahartali	22.459	91.9664	Chattogram city (other than Halishahar)	no	f	25	21 to 40	2	Deep tubewel	No	0
173	6	Summer	Halisahar	22.3182	91.7781	Halishahar	yes	f	22	21 to 40	2	Deep tubewel	No	0
174	6	Summer	Khulshi	22.3626	91.8119	Chattogram city (other than Halishahar)	no	f	32	21 to 40	2	Deep tubewel	Yes	0
175	6	Summer	Sitakunda	22.6199	91.657	Outside Chattogram City	no	f	28	21 to 40	2	Shallow tubewel	No	0
176	6	Summer	Halisahar	22.3182	91.7781	Halishahar	yes	m	35	21 to 40	1	WASA	No	1
177	6	Summer	Banshkhali	22.0229	91.9428	Outside Chattogram City	no	f	35	21 to 40	2	Shallow tubewel	No	1
178	6	Summer	Banshkhali	22.0229	91.9428	Outside Chattogram City	no	m	35	21 to 40	1	Shallow tubewel	No	0
179	6	Summer	Halisahar	22.3182	91.7781	Halishahar	yes	f	27	21 to 40	2	Deep tubewel	No	0
180	6	Summer	Anwara	22.2348	91.8655	Outside Chattogram City	no	m	32	21 to 40	1	Shallow tubewel	No	0
181	6	Summer	Kumira	22.5207	91.7295	Chattogram city (other than Halishahar)	no	m	27	21 to 40	1	Deep tubewel	No	1
182	6	Summer	ChawkBazar	22.3576	91.8383	Chattogram city (other than Halishahar)	no	m	37	21 to 40	1	WASA	No	0
183	6	Summer	Halisahar	22.3182	91.7781	Halishahar	yes	m	22	21 to 40	1	WASA	Yes	0
184	6	Summer	Halisahar	22.3182	91.7781	Halishahar	yes	m	25	21 to 40	1	WASA	No	0
185	6	Summer	Halisahar	22.3182	91.7781	Halishahar	yes	m	18	1 to 20	1	WASA	No	0
186	6	Summer	Sitakunda	22.6199	91.657	Outside Chattogram City	no	m	26	21 to 40	1	Shallow tubewel	No	1
187	6	Summer	Sadarghat	22.3254	91.8277	Chattogram city (other than Halishahar)	no	f	36	21 to 40	2	WASA	No	1
188	6	Summer	Agrabad	22.3238	91.811	Chattogram city (other than Halishahar)	no	f	38	21 to 40	2	WASA	No	0
189	6	Summer	Sitakunda	22.6199	91.657	Outside Chattogram City	no	m	35	21 to 40	1	Shallow tubewel	No	1
190	6	Summer	Lalkhanbazar	22.3477	91.8191	Chattogram city (other than Halishahar)	no	f	78	61 to older	2	WASA	No	0
191	6	Summer	Chandgaon	22.3986	91.8559	Chattogram city (other than Halishahar)	no	f	65	61 to older	2	WASA	No	0
192	6	Summer	Anwara	22.2348	91.8655	Outside Chattogram City	no	f	60	41 to 60	2	Shallow tubewel	No	0
193	6	Summer	Halisahar	22.3182	91.7781	Halishahar	yes	m	30	21 to 40	1	WASA	No	1
194	6	Summer	Halisahar	22.3182	91.7781	Halishahar	yes	f	34	21 to 40	2	Deep tubewel	Yes	0
195	6	Summer	Agrabad	22.3238	91.811	Chattogram city (other than Halishahar)	no	m	45	41 to 60	1	WASA	No	1
196	6	Summer	Halisahar	22.3182	91.7781	Halishahar	yes	f	27	21 to 40	2	WASA	No	1
197	6	Summer	Banshkhali	22.0229	91.9428	Outside Chattogram City	no	m	35	21 to 40	1	Shallow tubewel	No	0
198	6	Summer	Halisahar	22.3182	91.7781	Halishahar	yes	m	18	1 to 20	1	WASA	No	1
199	6	Summer	Bandar	22.3125	91.804	Chattogram city (other than Halishahar)	no	m	24	21 to 40	1	WASA	No	1
200	6	Summer	Halisahar	22.3182	91.7781	Halishahar	yes	m	20	1 to 20	1	WASA	No	1
201	6	Summer	Halisahar	22.3182	91.7781	Halishahar	yes	f	50	41 to 60	2	WASA	No	1
202	6	Summer	Halisahar	22.3182	91.7781	Halishahar	yes	m	22	21 to 40	1	WASA	No	1
203	6	Summer	Bhatiari	22.44	91.737	Chattogram city (other than Halishahar)	no	f	30	21 to 40	2	Deep tubewel	No	0
204	6	Summer	Anwara	22.2348	91.8655	Outside Chattogram City	no	f	38	21 to 40	2	Shallow tubewel	No	0
205	6	Summer	Halisahar	22.3182	91.7781	Halishahar	yes	m	28	21 to 40	1	WASA	No	1
206	6	Summer	Halisahar	22.3182	91.7781	Halishahar	yes	m	21	21 to 40	1	WASA	No	1
207	6	Summer	Halisahar	22.3182	91.7781	Halishahar	yes	f	23	21 to 40	2	Deep tubewel	No	1
208	6	Summer	Hathazari	22.5087	91.8057	Outside Chattogram City	no	m	40	21 to 40	1	Shallow tubewel	No	1
209	6	Summer	Halisahar	22.3182	91.7781	Halishahar	yes	f	30	21 to 40	2	WASA	No	1
210	6	Summer	Halisahar	22.3182	91.7781	Halishahar	yes	f	20	1 to 20	2	WASA	No	1
211	6	Summer	Lalkhanbazar	22.3477	91.8191	Chattogram city (other than Halishahar)	no	m	35	21 to 40	1	WASA	No	0
212	6	Summer	Halisahar	22.3182	91.7781	Halishahar	yes	m	15	1 to 20	1	WASA	No	1
213	6	Summer	Halisahar	22.3182	91.7781	Halishahar	yes	f	45	41 to 60	2	WASA	No	1
214	6	Summer	Pahartali	22.459	91.9664	Chattogram city (other than Halishahar)	no	m	22	21 to 40	1	Deep tubewel	No	1
215	6	Summer	Halisahar	22.3182	91.7781	Halishahar	yes	f	45	41 to 60	2	WASA	No	1
216	6	Summer	Agrabad	22.3238	91.811	Chattogram city (other than Halishahar)	no	m	40	21 to 40	1	WASA	No	1
217	6	Summer	Halisahar	22.3182	91.7781	Halishahar	yes	f	28	21 to 40	2	WASA	No	1
218	6	Summer	Halisahar	22.3182	91.7781	Halishahar	yes	m	22	21 to 40	2	WASA	No	1
219	6	Summer	Halisahar	22.3182	91.7781	Halishahar	yes	m	45	41 to 60	1	WASA	No	1
220	6	Summer	Hathazari	22.5087	91.8057	Outside Chattogram City	no	m	22	21 to 40	1	Shallow tubewel	No	0
221	6	Summer	Mirsharai	22.7762	91.5728	Outside Chattogram City	no	m	15	1 to 20	1	Shallow tubewel	No	0
222	6	Summer	Sitakunda	22.6199	91.657	Outside Chattogram City	no	f	25	21 to 40	2	Shallow tubewel	No	0
223	6	Summer	Halisahar	22.3182	91.7781	Halishahar	yes	m	25	21 to 40	1	Deep tubewel	No	1
224	6	Summer	Halisahar	22.3182	91.7781	Halishahar	yes	m	25	21 to 40	1	WASA	No	1
225	7	rainy	Halisahar	22.3182	91.7781	Halishahar	yes	m	27	21 to 40	1	WASA	No	1
226	7	rainy	Halisahar	22.3183	91.778	Halishahar	yes	m	25	21 to 40	1	WASA	No	1
227	7	rainy	Halisahar	22.3182	91.7781	Halishahar	yes	m	28	21 to 40	1	WASA	No	1
228	7	rainy	Halisahar	22.3182	91.7781	Halishahar	yes	m	28	21 to 40	1	WASA	No	1
229	7	rainy	Halisahar	22.3182	91.7781	Halishahar	yes	m	58	41 to 60	1	WASA	No	1
230	7	rainy	Halisahar	22.3183	91.778	Halishahar	yes	m	45	41 to 60	1	Deep tubewel	No	1
231	7	rainy	Halisahar	22.3182	91.7781	Halishahar	yes	m	32	21 to 40	1	WASA	No	1
232	7	rainy	Halisahar	22.3182	91.7781	Halishahar	yes	m	47	41 to 60	1	WASA	No	1
233	7	rainy	Halisahar	22.3182	91.7781	Halishahar	yes	m	20	1 to 20	1	WASA	No	1
234	7	rainy	Halisahar	22.3182	91.7781	Halishahar	yes	m	18	1 to 20	1	WASA	No	1
235	7	rainy	Agrabad	22.3238	91.811	Chattogram city (other than Halishahar)	no	m	22	21 to 40	1	WASA	No	1
236	7	rainy	Halisahar	22.3182	91.7781	Halishahar	yes	m	18	1 to 20	1	WASA	No	1
237	7	rainy	Agrabad	22.3239	91.811	Chattogram city (other than Halishahar)	no	m	72	61 to older	1	Deep tubewel	No	0
238	7	rainy	Agrabad	22.3238	91.811	Chattogram city (other than Halishahar)	no	m	56	41 to 60	1	WASA	Yes	1
239	7	rainy	Agrabad	22.3238	91.811	Chattogram city (other than Halishahar)	no	m	65	61 to older	1	WASA	Yes	0
240	7	rainy	Halisahar	22.3182	91.7781	Halishahar	yes	f	60	41 to 60	2	Deep tubewel	No	1
241	7	rainy	Halisahar	22.3182	91.7781	Halishahar	yes	f	35	21 to 40	2	WASA	No	1
242	7	rainy	Lohagara	22.0298	92.1049	Outside Chattogram City	no	f	45	41 to 60	2	Shallow tubewel	No	0
243	7	rainy	Halisahar	22.3183	91.7781	Halishahar	yes	f	50	41 to 60	2	WASA	No	1
244	7	rainy	Halisahar	22.3183	91.7781	Halishahar	yes	f	65	61 to older	2	WASA	No	1
245	7	rainy	Halisahar	22.3182	91.7781	Halishahar	yes	f	45	41 to 60	2	WASA	No	1
246	7	rainy	Anwara	22.2348	91.8655	Outside Chattogram City	no	f	40	21 to 40	2	Shallow tubewel	No	0
247	7	rainy	Halisahar	22.3182	91.7781	Halishahar	yes	f	55	41 to 60	2	WASA	No	1
248	7	rainy	Halisahar	22.3182	91.7781	Halishahar	yes	f	32	21 to 40	2	WASA	No	1
249	7	rainy	Bondartila	22.2866	91.7841	Chattogram city (other than Halishahar)	no	f	55	41 to 60	2	Deep tubewel	No	0
250	7	rainy	Halisahar	22.3182	91.778	Halishahar	yes	f	32	21 to 40	2	Deep tubewel	No	1
251	7	rainy	Kotoali	22.3335	91.8365	Chattogram city (other than Halishahar)	no	m	53	41 to 60	1	Deep tubewel	No	0
252	7	rainy	Bondartila	22.2866	91.7841	Chattogram city (other than Halishahar)	no	f	40	21 to 40	2	Deep tubewel	No	0
253	7	rainy	Halisahar	22.3182	91.778	Halishahar	yes	m	26	21 to 40	1	WASA	No	1
254	7	rainy	Agrabad	22.3238	91.811	Chattogram city (other than Halishahar)	no	f	30	21 to 40	2	WASA	No	0
255	7	rainy	Halisahar	22.3182	91.7781	Halishahar	yes	m	22	21 to 40	1	WASA	No	1
256	7	rainy	Agrabad	22.3238	91.811	Chattogram city (other than Halishahar)	no	f	35	21 to 40	2	WASA	No	1
257	7	rainy	Agrabad	22.3238	91.811	Chattogram city (other than Halishahar)	no	f	38	21 to 40	2	WASA	No	1
258	7	rainy	Halisahar	22.3182	91.7781	Halishahar	yes	m	22	21 to 40	1	WASA	No	1
259	7	rainy	Hathazari	22.5087	91.8057	Outside Chattogram City	no	f	38	21 to 40	2	Deep tubewel	No	0
260	7	rainy	Halisahar	22.3182	91.7781	Halishahar	yes	m	18	1 to 20	1	WASA	No	1
261	7	rainy	Halisahar	22.3182	91.7781	Halishahar	yes	f	30	21 to 40	2	WASA	No	1
262	7	rainy	Halisahar	22.3182	91.778	Halishahar	yes	m	18	1 to 20	1	Deep tubewel	No	0
263	7	rainy	Halisahar	22.3182	91.7781	Halishahar	yes	f	30	21 to 40	2	WASA	No	1
264	7	rainy	Hathazari	22.5087	91.8057	Outside Chattogram City	no	f	20	1 to 20	2	Shallow tubewel	Yes	0
265	7	rainy	Halisahar	22.3182	91.7781	Halishahar	yes	f	22	21 to 40	2	WASA	Yes	1
266	7	rainy	Halisahar	22.3182	91.7781	Halishahar	yes	m	34	21 to 40	1	WASA	No	1
267	7	rainy	Halisahar	22.3182	91.7781	Halishahar	yes	m	18	1 to 20	1	WASA	No	1
268	7	rainy	Halisahar	22.3182	91.7781	Halishahar	yes	f	27	21 to 40	2	WASA	No	1
269	7	rainy	Mirsharai	22.7762	91.5728	Outside Chattogram City	no	f	30	21 to 40	2	Shallow tubewel	No	0
270	7	rainy	Halisahar	22.3182	91.7781	Halishahar	yes	f	28	21 to 40	2	WASA	No	1
271	7	rainy	Sitakunda	22.6199	91.657	Outside Chattogram City	no	m	42	41 to 60	1	Shallow tubewel	No	0
272	7	rainy	Halisahar	22.3182	91.7781	Halishahar	yes	m	16	1 to 20	1	WASA	No	1
273	7	rainy	Halisahar	22.3182	91.778	Halishahar	yes	f	50	41 to 60	2	WASA	No	1
274	7	rainy	Agrabad	22.3238	91.811	Chattogram city (other than Halishahar)	no	m	21	21 to 40	1	WASA	No	1
275	7	rainy	Halisahar	22.3182	91.7781	Halishahar	yes	m	18	1 to 20	1	WASA	No	1
276	7	rainy	Jhautala	22.3581	91.8068	Chattogram city (other than Halishahar)	no	f	29	21 to 40	2	WASA	No	0
277	7	rainy	Anwara	22.2348	91.8655	Outside Chattogram City	no	m	20	1 to 20	1	Shallow tubewel	No	0
278	7	rainy	Halisahar	22.3182	91.7781	Halishahar	yes	m	27	21 to 40	1	WASA	No	1
279	7	rainy	Sitakunda	22.6199	91.657	Outside Chattogram City	no	m	14	1 to 20	1	Shallow tubewel	No	0
280	7	rainy	Halisahar	22.3182	91.7781	Halishahar	yes	m	25	21 to 40	1	WASA	No	1
281	7	rainy	Agrabad	22.3238	91.811	Chattogram city (other than Halishahar)	no	m	28	21 to 40	1	WASA	No	1
282	7	rainy	Halisahar	22.3182	91.7781	Halishahar	yes	m	22	21 to 40	1	WASA	No	1
283	7	rainy	Satkania	22.1034	92.0751	Outside Chattogram City	no	m	12	1 to 20	1	Shallow tubewel	No	0
284	7	rainy	Halisahar	22.3182	91.7781	Halishahar	yes	m	38	21 to 40	1	WASA	No	1
285	7	rainy	Boalkhali	22.3796	91.9171	Outside Chattogram City	no	m	35	21 to 40	1	Shallow tubewel	No	0
286	7	rainy	Mirsharai	22.7762	91.5728	Outside Chattogram City	no	m	17	1 to 20	1	Shallow tubewel	No	0
287	7	rainy	Pahartali	22.459	91.9664	Chattogram city (other than Halishahar)	no	f	46	41 to 60	2	Deep tubewel	Yes	0
288	7	rainy	Agrabad	22.3238	91.811	Chattogram city (other than Halishahar)	no	m	18	1 to 20	1	WASA	No	1
289	7	rainy	Agrabad	22.3238	91.811	Chattogram city (other than Halishahar)	no	f	25	21 to 40	2	WASA	No	1
290	7	rainy	Agrabad	22.3238	91.811	Chattogram city (other than Halishahar)	no	f	34	21 to 40	2	WASA	No	1
291	7	rainy	Halisahar	22.3182	91.7781	Halishahar	yes	f	25	21 to 40	2	WASA	No	1
292	7	rainy	Agrabad	22.3238	91.811	Chattogram city (other than Halishahar)	no	f	28	21 to 40	2	WASA	No	1
293	7	rainy	Agrabad	22.3238	91.811	Chattogram city (other than Halishahar)	no	f	30	21 to 40	2	WASA	No	1
294	7	rainy	Hathazari	22.5087	91.8057	Outside Chattogram City	no	f	24	21 to 40	2	Shallow tubewel	No	0
295	7	rainy	Agrabad	22.3238	91.811	Chattogram city (other than Halishahar)	no	f	22	21 to 40	2	WASA	No	1
296	8	rainy	Halisahar	22.3182	91.7781	Halishahar	yes	f	35	21 to 40	2	WASA	No	1
297	8	rainy	Mirsharai	22.7762	91.5728	Outside Chattogram City	no	f	24	21 to 40	2	Shallow tubewel	No	0
298	8	rainy	Mirsharai	22.7762	91.5728	Outside Chattogram City	no	f	24	21 to 40	2	Shallow tubewel	No	0
299	8	rainy	Jhautala	22.3581	91.8068	Chattogram city (other than Halishahar)	no	f	30	21 to 40	2	Deep tubewel	No	0
300	8	rainy	Jhautala	22.3581	91.8068	Chattogram city (other than Halishahar)	no	f	22	21 to 40	2	Deep tubewel	Yes	0
301	8	rainy	Agrabad	22.3238	91.811	Chattogram city (other than Halishahar)	no	f	24	21 to 40	2	WASA	No	1
302	8	rainy	Cornelhat	22.3729	91.7749	Chattogram city (other than Halishahar)	no	f	16	1 to 20	2	WASA	No	1
303	8	rainy	Mirsharai	22.7762	91.5728	Outside Chattogram City	no	m	45	41 to 60	1	Shallow tubewel	No	0
304	8	rainy	Rangunia	22.4685	92.0515	Outside Chattogram City	no	m	47	41 to 60	1	Shallow tubewel	No	0
305	8	rainy	Mirsharai	22.7762	91.5728	Outside Chattogram City	no	m	48	41 to 60	1	Shallow tubewel	Yes	0
306	8	rainy	Halisahar	22.3182	91.7781	Halishahar	yes	m	56	41 to 60	1	WASA	No	1
307	8	rainy	Sitakunda	22.6199	91.657	Outside Chattogram City	no	f	14	1 to 20	2	Shallow tubewel	No	0
308	8	rainy	Agrabad	22.3238	91.811	Chattogram city (other than Halishahar)	no	f	24	21 to 40	2	WASA	No	1
309	8	rainy	Halisahar	22.3182	91.7781	Halishahar	yes	m	18	1 to 20	1	WASA	No	1
310	8	rainy	Halisahar	22.3182	91.7781	Halishahar	yes	m	22	21 to 40	1	WASA	No	1
311	8	rainy	Halisahar	22.3182	91.7781	Halishahar	yes	m	25	21 to 40	1	WASA	No	1
312	8	rainy	Hathazari	22.5087	91.8057	Outside Chattogram City	no	m	26	21 to 40	1	Shallow tubewel	No	0
313	8	rainy	Cornelhat	22.3729	91.7749	Chattogram city (other than Halishahar)	no	f	18	1 to 20	2	Deep tubewel	No	0
314	8	rainy	Halisahar	22.3182	91.7781	Halishahar	yes	m	23	21 to 40	1	WASA	No	1
315	8	rainy	Halisahar	22.3182	91.7781	Halishahar	yes	m	34	21 to 40	1	WASA	No	1
316	8	rainy	Bondartila	22.2866	91.7841	Chattogram city (other than Halishahar)	no	m	25	21 to 40	1	WASA	Yes	0
317	8	rainy	Anwara	22.2348	91.8655	Outside Chattogram City	no	m	27	21 to 40	1	Shallow tubewel	No	0
318	8	rainy	Boalkhali	22.3796	91.9171	Outside Chattogram City	no	f	20	1 to 20	2	Shallow tubewel	No	0
319	8	rainy	Patenga	22.2572	91.795	Chattogram city (other than Halishahar)	no	f	20	1 to 20	2	WASA	No	1
320	8	rainy	Anwara	22.2348	91.8655	Outside Chattogram City	no	f	34	21 to 40	2	Shallow tubewel	No	0
321	8	rainy	Halisahar	22.3182	91.7781	Halishahar	yes	f	22	21 to 40	2	WASA	No	1
322	8	rainy	Patenga	22.2572	91.795	Chattogram city (other than Halishahar)	no	f	18	1 to 20	2	WASA	Yes	0
323	8	rainy	ChawkBazar	22.3576	91.8383	Chattogram city (other than Halishahar)	no	m	18	1 to 20	1	WASA	Yes	0
324	8	rainy	Halisahar	22.3182	91.7781	Halishahar	yes	m	40	21 to 40	1	WASA	Yes	1
325	8	rainy	Agrabad	22.3238	91.811	Chattogram city (other than Halishahar)	no	f	24	21 to 40	2	WASA	No	1
326	8	rainy	Anwara	22.2348	91.8655	Outside Chattogram City	no	m	20	1 to 20	1	Shallow tubewel	No	0
327	8	rainy	Halisahar	22.3182	91.7781	Halishahar	yes	f	20	1 to 20	2	WASA	No	1
328	8	rainy	Agrabad	22.3238	91.811	Chattogram city (other than Halishahar)	no	m	14	1 to 20	1	WASA	No	1
329	8	rainy	Halisahar	22.3182	91.7781	Halishahar	yes	m	27	21 to 40	1	WASA	No	1
330	8	rainy	Halisahar	22.3182	91.7781	Halishahar	yes	m	38	21 to 40	1	Deep tubewel	No	1
331	8	rainy	Boalkhali	22.3796	91.9171	Outside Chattogram City	no	m	18	1 to 20	1	Shallow tubewel	No	0
332	8	rainy	Rangunia	22.4685	92.0515	Outside Chattogram City	no	m	38	21 to 40	1	Shallow tubewel	No	0
333	8	rainy	Pahartali	22.459	91.9664	Chattogram city (other than Halishahar)	no	m	18	1 to 20	1	Deep tubewel	No	0
334	8	rainy	Mirsharai	22.7762	91.5728	Outside Chattogram City	no	f	45	41 to 60	2	Shallow tubewel	No	0
335	8	rainy	Hathazari	22.5087	91.8057	Outside Chattogram City	no	m	12	1 to 20	1	Shallow tubewel	No	0
336	8	rainy	Raozan	22.5395	91.9115	Outside Chattogram City	no	m	45	41 to 60	1	Shallow tubewel	No	0
337	8	rainy	Halisahar	22.3182	91.7781	Halishahar	yes	m	42	41 to 60	1	WASA	Yes	1
338	8	rainy	Hathazari	22.5087	91.8057	Outside Chattogram City	no	f	28	21 to 40	2	Shallow tubewel	No	0
339	8	rainy	Anwara	22.2348	91.8655	Outside Chattogram City	no	f	20	1 to 20	2	Shallow tubewel	No	0
340	8	rainy	Hathazari	22.5087	91.8057	Outside Chattogram City	no	m	20	1 to 20	1	Deep tubewel	No	0
341	8	rainy	Rangunia	22.4685	92.0515	Outside Chattogram City	no	m	24	21 to 40	1	Shallow tubewel	No	0
342	8	rainy	Agrabad	22.3238	91.811	Chattogram city (other than Halishahar)	no	m	33	21 to 40	1	WASA	No	1
343	8	rainy	Patiya	22.2956	91.9766	Outside Chattogram City	no	f	27	21 to 40	2	Shallow tubewel	No	0
344	8	rainy	Hathazari	22.5087	91.8057	Outside Chattogram City	no	m	30	21 to 40	1	Shallow tubewel	No	0
345	8	rainy	Cornelhat	22.3729	91.7749	Chattogram city (other than Halishahar)	no	m	63	61 to older	1	Deep tubewel	No	1
346	8	rainy	Rangunia	22.4685	92.0515	Outside Chattogram City	no	m	27	21 to 40	1	Shallow tubewel	No	0
347	8	rainy	Halisahar	22.3182	91.7781	Halishahar	yes	m	29	21 to 40	1	WASA	No	1
348	8	rainy	Halisahar	22.3182	91.7781	Halishahar	yes	m	30	21 to 40	1	WASA	No	1
349	8	rainy	Halisahar	22.3182	91.7781	Halishahar	yes	m	25	21 to 40	2	WASA	No	1
350	8	rainy	Agrabad	22.3238	91.811	Chattogram city (other than Halishahar)	no	m	61	61 to older	1	WASA	No	1
351	8	rainy	Sitakunda	22.6199	91.657	Outside Chattogram City	no	f	22	21 to 40	2	Shallow tubewel	No	0
352	8	rainy	Kattoli	22.3631	91.761	Chattogram city (other than Halishahar)	no	f	22	21 to 40	2	Deep tubewel	No	0
353	8	rainy	Agrabad	22.3238	91.811	Chattogram city (other than Halishahar)	no	m	65	61 to older	1	WASA	No	1
354	8	rainy	Chandonaish	22.232	92.0212	Outside Chattogram City	no	f	35	21 to 40	2	Shallow tubewel	No	0
355	8	rainy	Cornelhat	22.3729	91.7749	Chattogram city (other than Halishahar)	no	m	45	41 to 60	1	Deep tubewel	No	0
356	8	rainy	Boalkhali	22.3796	91.9171	Outside Chattogram City	no	f	26	21 to 40	2	Shallow tubewel	No	0
357	8	rainy	Cornelhat	22.3729	91.7749	Chattogram city (other than Halishahar)	no	m	23	21 to 40	1	Deep tubewel	No	0
358	8	rainy	Hathazari	22.5087	91.8057	Outside Chattogram City	no	m	28	21 to 40	1	Shallow tubewel	Yes	0
359	8	rainy	Patiya	22.2956	91.9766	Outside Chattogram City	no	m	29	21 to 40	2	Shallow tubewel	No	0
360	8	rainy	Bondartila	22.2866	91.7841	Chattogram city (other than Halishahar)	no	f	30	21 to 40	2	Deep tubewel	No	0
361	9	rainy	Bandar	22.3125	91.804	Chattogram city (other than Halishahar)	no	m	17	1 to 20	1	Deep tubewel	No	1
362	9	rainy	Fatikchari	22.7527	91.7319	Outside Chattogram City	no	m	22	21 to 40	1	Shallow tubewel	No	1
363	9	rainy	Banshkhali	22.0229	91.9428	Outside Chattogram City	no	f	68	61 to older	2	Shallow tubewel	No	0
364	9	rainy	Rasulbagh	22.355	91.8462	Chattogram city (other than Halishahar)	no	m	14	1 to 20	1	WASA	Yes	1
365	9	rainy	Anwara	22.2348	91.8655	Outside Chattogram City	no	f	62	61 to older	2	Shallow tubewel	No	0
366	9	rainy	Pahartali	22.459	91.9664	Chattogram city (other than Halishahar)	no	m	18	1 to 20	1	Deep tubewel	No	1
367	9	rainy	Patiya	22.2956	91.9766	Outside Chattogram City	no	m	35	21 to 40	1	Shallow tubewel	No	0
368	9	rainy	Miabazar	23.3348	91.2703	Chattogram city (other than Halishahar)	no	f	26	21 to 40	2	WASA	Yes	0
369	9	rainy	Agrabad	22.3238	91.811	Chattogram city (other than Halishahar)	no	m	50	41 to 60	1	WASA	Yes	0
370	9	rainy	Agrabad	22.3238	91.811	Chattogram city (other than Halishahar)	no	m	58	41 to 60	1	WASA	Yes	0
371	9	rainy	Agrabad	22.3238	91.811	Chattogram city (other than Halishahar)	no	m	50	41 to 60	1	WASA	Yes	0
372	9	rainy	Mirsharai	22.7762	91.5728	Outside Chattogram City	no	m	40	21 to 40	1	Shallow tubewel	No	0
373	9	rainy	Bandar	22.3125	91.804	Chattogram city (other than Halishahar)	no	f	34	21 to 40	2	WASA	Yes	0
374	9	rainy	Rangunia	22.4685	92.0515	Outside Chattogram City	no	m	38	21 to 40	1	Shallow tubewel	No	0
375	9	rainy	Raozan	22.5395	91.9115	Outside Chattogram City	no	m	45	41 to 60	1	Shallow tubewel	No	0
376	9	rainy	Rangunia	22.4685	92.0515	Outside Chattogram City	no	m	61	61 to older	1	Shallow tubewel	No	0
377	9	rainy	Kattoli	22.3631	91.761	Chattogram city (other than Halishahar)	no	m	20	1 to 20	1	WASA	Yes	0
378	9	rainy	Sitakunda	22.6199	91.657	Outside Chattogram City	no	m	24	21 to 40	1	Shallow tubewel	Yes	0
379	9	rainy	Sitakunda	22.6199	91.657	Outside Chattogram City	no	m	24	21 to 40	1	Shallow tubewel	No	0
380	9	rainy	Halisahar	22.3182	91.7781	Halishahar	yes	m	26	21 to 40	1	Deep tubewel	Yes	0
381	9	rainy	Hathazari	22.5087	91.8057	Outside Chattogram City	no	m	20	1 to 20	1	Shallow tubewel	No	0
382	9	rainy	Anwara	22.2348	91.8655	Outside Chattogram City	no	m	25	21 to 40	1	Shallow tubewel	No	0
383	9	rainy	Halisahar	22.3182	91.7781	Halishahar	yes	f	45	41 to 60	2	WASA	No	1
384	9	rainy	Fatikchari	22.7527	91.7319	Outside Chattogram City	no	f	50	41 to 60	2	Shallow tubewel	No	1
385	9	rainy	Hathazari	22.5087	91.8057	Outside Chattogram City	no	f	45	41 to 60	2	Shallow tubewel	No	1
386	9	rainy	Agrabad	22.3238	91.811	Chattogram city (other than Halishahar)	no	f	43	41 to 60	2	WASA	No	1
387	9	rainy	Halisahar	22.3182	91.7781	Halishahar	yes	m	25	21 to 40	1	WASA	No	1
388	9	rainy	Patenga	22.2572	91.795	Chattogram city (other than Halishahar)	no	f	23	21 to 40	2	WASA	Yes	0
389	9	rainy	Halisahar	22.3182	91.7781	Halishahar	yes	m	27	21 to 40	1	WASA	No	1
390	9	rainy	Agrabad	22.3238	91.811	Chattogram city (other than Halishahar)	no	m	25	21 to 40	1	WASA	Yes	0
391	9	rainy	Halisahar	22.3182	91.7781	Halishahar	yes	f	20	1 to 20	2	WASA	Yes	0
392	9	rainy	Hathazari	22.5087	91.8057	Outside Chattogram City	no	m	29	21 to 40	1	Shallow tubewel	No	0
393	9	rainy	Bayjid	22.3892	91.8173	Chattogram city (other than Halishahar)	no	m	20	1 to 20	1	WASA	Yes	0
394	9	rainy	Agrabad	22.3238	91.811	Chattogram city (other than Halishahar)	no	m	34	21 to 40	1	WASA	Yes	0
395	9	rainy	Sitakunda	22.6199	91.657	Outside Chattogram City	no	f	30	21 to 40	2	Shallow tubewel	No	0
396	9	rainy	Chandgaon	22.3986	91.8559	Chattogram city (other than Halishahar)	no	f	35	21 to 40	2	WASA	No	0
397	9	rainy	ChawkBazar	22.3576	91.8383	Chattogram city (other than Halishahar)	no	f	30	21 to 40	2	WASA	Yes	0
398	9	rainy	Mirsharai	22.7762	91.5728	Outside Chattogram City	no	f	18	1 to 20	2	Shallow tubewel	No	1
399	9	rainy	Sitakunda	22.6199	91.657	Outside Chattogram City	no	f	30	21 to 40	2	Shallow tubewel	No	0
400	9	rainy	Sitakunda	22.6199	91.657	Outside Chattogram City	no	f	12	1 to 20	2	Shallow tubewel	No	1
401	9	rainy	Mirsharai	22.7762	91.5728	Outside Chattogram City	no	m	23	21 to 40	1	Shallow tubewel	No	0
402	9	rainy	Patiya	22.2956	91.9766	Outside Chattogram City	no	m	15	1 to 20	1	Shallow tubewel	No	0
403	10	rainy	Patiya	22.2956	91.9766	Outside Chattogram City	no	f	50	41 to 60	2	Shallow tubewel	No	1
404	10	rainy	Satkania	22.1034	92.0751	Outside Chattogram City	no	f	43	41 to 60	2	Shallow tubewel	No	0
405	10	rainy	Boalkhali	22.3796	91.9171	Outside Chattogram City	no	m	55	41 to 60	1	Shallow tubewel	No	0
406	10	rainy	Kattoli	22.3631	91.761	Chattogram city (other than Halishahar)	no	m	50	41 to 60	1	WASA	Yes	0
407	10	rainy	Kadomtali	22.3372	91.8219	Chattogram city (other than Halishahar)	no	f	45	41 to 60	2	Deep tubewel	No	1
408	10	rainy	Boalkhali	22.3796	91.9171	Outside Chattogram City	no	m	27	21 to 40	1	Shallow tubewel	No	1
409	10	rainy	Kadomtali	22.3372	91.8219	Chattogram city (other than Halishahar)	no	m	29	21 to 40	1	Deep tubewel	No	1
410	10	rainy	Boalkhali	22.3796	91.9171	Outside Chattogram City	no	f	23	21 to 40	2	Shallow tubewel	No	0
411	10	rainy	Anwara	22.2348	91.8655	Outside Chattogram City	no	m	22	21 to 40	1	Shallow tubewel	No	0
412	10	rainy	Halisahar	22.3182	91.7781	Halishahar	yes	m	45	41 to 60	1	Deep tubewel	Yes	0
413	10	rainy	ChawkBazar	22.3576	91.8383	Chattogram city (other than Halishahar)	no	f	48	41 to 60	2	WASA	No	1
414	10	rainy	Sitakunda	22.6199	91.657	Outside Chattogram City	no	f	18	1 to 20	2	Shallow tubewel	No	0
415	10	rainy	Kattoli	22.3631	91.761	Chattogram city (other than Halishahar)	no	m	21	21 to 40	1	Deep tubewel	No	1
416	10	rainy	Hathazari	22.5087	91.8057	Outside Chattogram City	no	f	12	1 to 20	2	Shallow tubewel	No	0
417	10	rainy	Pahartali	22.459	91.9664	Chattogram city (other than Halishahar)	no	m	22	21 to 40	1	Deep tubewel	Yes	0
418	10	rainy	Miabazar	23.3348	91.2703	Chattogram city (other than Halishahar)	no	m	25	21 to 40	1	WASA	Yes	0
419	10	rainy	Miabazar	23.3348	91.2703	Chattogram city (other than Halishahar)	no	m	22	21 to 40	1	WASA	Yes	0
420	10	rainy	Pahartali	22.459	91.9664	Chattogram city (other than Halishahar)	no	f	60	41 to 60	2	Deep tubewel	No	1
421	10	rainy	Halisahar	22.3182	91.7781	Halishahar	yes	f	54	41 to 60	2	WASA	Yes	0
422	10	rainy	Banshkhali	22.0229	91.9428	Outside Chattogram City	no	f	35	21 to 40	2	Shallow tubewel	No	0
423	10	rainy	Hathazari	22.5087	91.8057	Outside Chattogram City	no	m	36	21 to 40	1	Shallow tubewel	No	1
424	10	rainy	Anwara	22.2348	91.8655	Outside Chattogram City	no	m	52	41 to 60	1	Shallow tubewel	No	1
425	10	rainy	Mirsharai	22.7762	91.5728	Outside Chattogram City	no	m	33	21 to 40	1	Shallow tubewel	No	0
426	10	rainy	Hathazari	22.5087	91.8057	Outside Chattogram City	no	m	45	41 to 60	1	Shallow tubewel	No	0
427	10	rainy	Halisahar	22.3182	91.7781	Halishahar	yes	m	30	21 to 40	1	WASA	No	0
428	10	rainy	Hathazari	22.5087	91.8057	Outside Chattogram City	no	m	32	21 to 40	1	Shallow tubewel	No	0
429	10	rainy	Halisahar	22.3182	91.7781	Halishahar	yes	m	23	21 to 40	1	Deep tubewel	No	0
430	10	rainy	Anwara	22.2348	91.8655	Outside Chattogram City	no	m	20	1 to 20	1	Shallow tubewel	No	0
431	10	rainy	Anwara	22.2348	91.8655	Outside Chattogram City	no	m	22	21 to 40	1	Shallow tubewel	No	0
432	10	rainy	Boalkhali	22.3796	91.9171	Outside Chattogram City	no	m	17	1 to 20	1	Shallow tubewel	No	0
433	10	rainy	Sitakunda	22.6199	91.657	Outside Chattogram City	no	m	18	1 to 20	1	Shallow tubewel	No	0
434	10	rainy	Mirsharai	22.7762	91.5728	Outside Chattogram City	no	m	43	41 to 60	1	Shallow tubewel	Yes	0
435	10	rainy	Agrabad	22.3238	91.811	Chattogram city (other than Halishahar)	no	m	18	1 to 20	1	WASA	Yes	0
436	10	rainy	Anwara	22.2348	91.8655	Outside Chattogram City	no	m	50	41 to 60	1	Shallow tubewel	No	1
437	10	rainy	Kattoli	22.3631	91.761	Chattogram city (other than Halishahar)	no	m	27	21 to 40	1	Deep tubewel	No	0
438	11	winter	Pahartali	22.459	91.9664	Chattogram city (other than Halishahar)	no	m	45	41 to 60	1	Deep tubewel	No	1
439	11	winter	Pahartali	22.459	91.9664	Chattogram city (other than Halishahar)	no	m	32	21 to 40	1	Deep tubewel	No	0
440	11	winter	Anwara	22.2348	91.8655	Outside Chattogram City	no	f	24	21 to 40	2	Shallow tubewel	No	0
441	11	winter	Patiya	22.2956	91.9766	Outside Chattogram City	no	m	55	41 to 60	1	Shallow tubewel	No	0
442	11	winter	Anwara	22.2348	91.8655	Outside Chattogram City	no	f	25	21 to 40	2	Shallow tubewel	No	0
443	11	winter	Halisahar	22.3182	91.7781	Halishahar	yes	m	60	41 to 60	1	WASA	Yes	0
444	11	winter	Boalkhali	22.3796	91.9171	Outside Chattogram City	no	f	27	21 to 40	2	Shallow tubewel	No	0
445	11	winter	Pahartali	22.459	91.9664	Chattogram city (other than Halishahar)	no	m	65	61 to older	1	Deep tubewel	No	0
446	11	winter	Hathazari	22.5087	91.8057	Outside Chattogram City	no	m	42	41 to 60	1	Shallow tubewel	No	1
447	11	winter	Boalkhali	22.3796	91.9171	Outside Chattogram City	no	m	45	41 to 60	1	Shallow tubewel	No	0
448	11	winter	Agrabad	22.3238	91.811	Chattogram city (other than Halishahar)	no	m	55	41 to 60	1	WASA	Yes	0
449	11	winter	Anwara	22.2348	91.8655	Outside Chattogram City	no	m	50	41 to 60	1	Shallow tubewel	No	1
450	11	winter	Rangunia	22.4685	92.0515	Outside Chattogram City	no	m	44	41 to 60	1	Shallow tubewel	No	1
451	11	winter	Sitakunda	22.6199	91.657	Outside Chattogram City	no	m	63	61 to older	1	Shallow tubewel	No	0
452	11	winter	Pahartali	22.459	91.9664	Chattogram city (other than Halishahar)	no	m	18	1 to 20	1	Deep tubewel	No	0
453	11	winter	Khulshi	22.3626	91.8119	Chattogram city (other than Halishahar)	no	m	22	21 to 40	1	Deep tubewel	Yes	0
454	11	winter	Banshkhali	22.0229	91.9428	Outside Chattogram City	no	m	32	21 to 40	1	Shallow tubewel	No	0
455	11	winter	Hathazari	22.5087	91.8057	Outside Chattogram City	no	f	42	41 to 60	2	Shallow tubewel	No	0
456	11	winter	2 No Gate	22.3671	91.823	Chattogram city (other than Halishahar)	no	f	16	1 to 20	2	WASA	Yes	0
457	11	winter	Mirsharai	22.7762	91.5728	Outside Chattogram City	no	m	36	21 to 40	1	Shallow tubewel	Yes	0
458	11	winter	Mirsharai	22.7762	91.5728	Outside Chattogram City	no	m	37	21 to 40	1	Shallow tubewel	No	0
459	11	winter	Noyar hat	22.3995	91.8332	Chattogram city (other than Halishahar)	no	m	52	41 to 60	1	Deep tubewel	No	1
460	11	winter	Lohagara	22.0298	92.1049	Outside Chattogram City	no	m	29	21 to 40	1	Shallow tubewel	No	1
461	11	winter	Pahartali	22.459	91.9664	Chattogram city (other than Halishahar)	no	m	39	21 to 40	1	Deep tubewel	No	0
462	11	winter	Mirsharai	22.7762	91.5728	Outside Chattogram City	no	m	37	21 to 40	1	Shallow tubewel	No	1
463	11	winter	Anwara	22.2348	91.8655	Outside Chattogram City	no	f	45	41 to 60	2	Shallow tubewel	No	0
464	11	winter	Khulshi	22.3626	91.8119	Chattogram city (other than Halishahar)	no	f	32	21 to 40	2	Deep tubewel	No	0
465	11	winter	Bakolia	22.3509	91.8512	Chattogram city (other than Halishahar)	no	f	47	41 to 60	2	Deep tubewel	No	0
466	11	winter	Bondartila	22.2866	91.7841	Chattogram city (other than Halishahar)	no	f	47	41 to 60	2	WASA	Yes	0
467	11	winter	Sitakunda	22.6199	91.657	Outside Chattogram City	no	m	34	21 to 40	1	Shallow tubewel	Yes	0
468	11	winter	Pahartali	22.459	91.9664	Chattogram city (other than Halishahar)	no	f	62	61 to older	2	Deep tubewel	No	0
469	11	winter	Lohagara	22.0298	92.1049	Outside Chattogram City	no	m	62	61 to older	1	Shallow tubewel	No	0
470	11	winter	ChawkBazar	22.3576	91.8383	Chattogram city (other than Halishahar)	no	m	22	21 to 40	1	WASA	No	1
471	11	winter	Rangunia	22.4685	92.0515	Outside Chattogram City	no	m	38	21 to 40	1	Shallow tubewel	No	1
472	11	winter	Baobazar	22.7762	91.5728	Chattogram city (other than Halishahar)	no	f	32	21 to 40	2	WASA	Yes	0
473	11	winter	Boalkhali	22.3796	91.9171	Outside Chattogram City	no	f	45	41 to 60	2	Shallow tubewel	No	0
474	12	winter	Halisahar	22.3182	91.7781	Halishahar	yes	f	28	21 to 40	2	WASA	Yes	0
475	12	winter	Patiya	22.2956	91.9766	Outside Chattogram City	no	f	25	21 to 40	2	Shallow tubewel	Yes	0
476	12	winter	Agrabad	22.3238	91.811	Chattogram city (other than Halishahar)	no	f	40	21 to 40	2	WASA	Yes	0
477	12	winter	Patiya	22.2956	91.9766	Outside Chattogram City	no	f	25	21 to 40	2	Shallow tubewel	No	0
478	12	winter	Bahaddarhat	22.3694	91.8434	Chattogram city (other than Halishahar)	no	m	60	41 to 60	1	WASA	No	1
479	12	winter	Patiya	22.2956	91.9766	Outside Chattogram City	no	f	55	41 to 60	2	Shallow tubewel	No	1
480	12	winter	Patenga	22.2572	91.795	Chattogram city (other than Halishahar)	no	m	52	41 to 60	1	Deep tubewel	No	1
481	12	winter	Patenga	22.2572	91.795	Chattogram city (other than Halishahar)	no	m	38	21 to 40	1	Deep tubewel	No	1
482	12	winter	Mirsharai	22.7762	91.5728	Outside Chattogram City	no	f	22	21 to 40	2	Shallow tubewel	No	1
483	12	winter	Rangunia	22.4685	92.0515	Outside Chattogram City	no	f	26	21 to 40	2	Shallow tubewel	No	0
484	12	winter	Anwara	22.2348	91.8655	Outside Chattogram City	no	f	22	21 to 40	2	Shallow tubewel	No	0
485	12	winter	Halisahar	22.3182	91.7781	Halishahar	yes	f	48	41 to 60	2	WASA	Yes	0
486	12	winter	Anwara	22.2348	91.8655	Outside Chattogram City	no	f	22	21 to 40	2	Shallow tubewel	No	0
487	12	winter	ChawkBazar	22.3576	91.8383	Chattogram city (other than Halishahar)	no	f	28	21 to 40	2	WASA	No	0
488	12	winter	Patiya	22.2956	91.9766	Outside Chattogram City	no	f	25	21 to 40	2	Shallow tubewel	No	0
489	12	winter	Halisahar	22.3182	91.7781	Halishahar	yes	f	17	1 to 20	2	WASA	Yes	0
490	12	winter	Hathazari	22.5087	91.8057	Outside Chattogram City	no	f	18	1 to 20	2	Shallow tubewel	No	0
491	12	winter	Halisahar	22.3182	91.7781	Halishahar	yes	f	22	21 to 40	2	WASA	No	0
492	12	winter	Hathazari	22.5087	91.8057	Outside Chattogram City	no	f	24	21 to 40	2	Shallow tubewel	No	0
493	12	winter	Patiya	22.2956	91.9766	Outside Chattogram City	no	f	20	1 to 20	2	Shallow tubewel	No	0
494	12	winter	Raozan	22.5395	91.9115	Outside Chattogram City	no	f	14	1 to 20	2	Shallow tubewel	No	0
495	12	winter	Hathazari	22.5087	91.8057	Outside Chattogram City	no	f	21	21 to 40	2	Shallow tubewel	No	0
496	12	winter	Patiya	22.2956	91.9766	Outside Chattogram City	no	f	22	21 to 40	2	Shallow tubewel	No	0
497	12	winter	Halisahar	22.3182	91.7781	Halishahar	yes	m	18	1 to 20	1	WASA	Yes	0
498	12	winter	Hathazari	22.5087	91.8057	Outside Chattogram City	no	f	18	1 to 20	2	Shallow tubewel	No	0
499	12	winter	Raozan	22.5395	91.9115	Outside Chattogram City	no	m	27	21 to 40	1	Shallow tubewel	No	0
500	12	winter	Rangunia	22.4685	92.0515	Outside Chattogram City	no	f	26	21 to 40	2	Shallow tubewel	No	0
501	12	winter	Raozan	22.5395	91.9115	Outside Chattogram City	no	f	25	21 to 40	2	Shallow tubewel	No	0
502	12	winter	Anwara	22.2348	91.8655	Outside Chattogram City	no	m	26	21 to 40	1	Shallow tubewel	No	0
503	12	winter	Rangunia	22.4685	92.0515	Outside Chattogram City	no	m	25	21 to 40	1	Shallow tubewel	No	0
504	12	winter	Pahartali	22.459	91.9664	Chattogram city (other than Halishahar)	no	m	42	41 to 60	1	Deep tubewel	No	0
505	12	winter	Hathazari	22.5087	91.8057	Outside Chattogram City	no	f	26	21 to 40	2	Shallow tubewel	No	0
